# Supplementary material for: Epigenetic Clock Deceleration and Maternal Reproductive Efforts: Associations With Increasing Gray Matter Volume of the Precuneus
Source: Front Genet. 2022 Mar 1;13:803584. doi: 10.3389/fgene.2022.803584 (PMC8926035; doi:10.3389/fgene.2022.803584)
Supplement: Supplementary file 2 [file DataSheet1.csv]

ID	MRI_dummy_code	Age	Parity	Num_child	mom_period_y	cumulative_mom_period	PSI_Total	BDI	Epi	DNAmAge	AgeAccelerationResidual	DNAmAgeSkinBloodClock	DNAmAgeSkinBloodClockAdjAge	VBM_TBV	VOI_Precuneus
HPB1_03	1	40.08333333	1	2	9.5	17.66666667	226	10	0.289170444	42.04729122	2.813499427	37.53005734	0.920814858	1079.2	0.4259
HPB1_04	1	42.75	0	1	4.75	4.75	185	6	0.148431388	45.08159015	3.235980884	40.38444357	1.167141752	1108.9	0.2856
HPB1_05	1	37.25	0	1	2.916666667	2.916666667	160	10	0.097015318	41.12264152	4.663905786	33.65722328	-0.180956158	1081.9	0.313
HPB1_06	1	43.25	1	2	10.5	14	302	21	0.241885937	41.43379194	-0.901533102	42.66897046	2.962657512	1130.8	0.3981
HPB1_07	1	27.91666667	0	1	1.333333333	1.333333333	206	15	0.100577669	28.5691526	1.251778008	26.52667189	1.816700144	1257.3	0.4663
HPB1_08	1	29.75	0	1	0.833333333	0.833333333	188	17	0.118542773	28.18153204	-0.93146706	26.86533573	0.362323182	1124	0.5467
HPB1_09	1	37.33333333	1	2	12.66666667	18.16666667	149	14	0.187891437	34.3398343	-2.200520728	31.51172427	-2.407957011	1123.7	0.4371
HPB1_12	1	37	1	2	7.166666667	12.33333333	164	3	0.148167176	35.93186982	-0.282008033	27.86225411	-5.731419762	1122.8	0.5332
HPB1_13	1	33.41666667	0	1	3.5	3.5	231	27	0.260368472	29.3328404	-3.371407725	29.56443279	-0.524661348	1068.2	0.4358
HPB1_14	1	32.58333333	1	3	7.75	17.08333333	202	10	0.126365948	29.09728604	-2.790769114	28.02157844	-1.252497146	1081.8	0.4902
HPB1_15	1	28.66666667	0	1	0.916666667	0.916666667	182	3	0.128306585	27.40519452	-0.64675374	24.95536122	-0.488127224	1083.4	0.4256
HPB1_16	1	43.33333333	1	2	10.08333333	15.83333333	173	6	0.121916627	44.78699903	2.370054692	38.92119872	-0.866616076	1101.1	0.3477
HPB1_17	1	38.41666667	1	3	10.5	20	155	6	0.243029047	34.98489176	-2.616514121	38.02433562	3.045130224	1236.1	0.3774
HPB1_18	1	32.75	1	2	2.833333333	3.166666667	167	5	0.133889016	31.39674313	-0.654550624	29.78826817	0.351188874	1089.8	0.5035
HPB1_19	1	33.91666667	1	2	2.75	3.666666667	233	17	0.081173344	30.37538927	-2.81857463	27.28732442	-3.290780838	1015	0.5273
HPB1_20	1	35.08333333	1	4	10	24.66666667	218	23	0.136865607	29.89907784	-4.437556201	26.40131827	-5.317812952	1185.5	0.4182
HPB1_23	1	30.5	1	2	5.833333333	8.583333333	186	11	0.125174372	27.80419004	-2.043382721	26.84781647	-0.388712765	1141.6	0.4984
HPB1_25	1	37.83333333	1	2	5.666666667	7.833333333	254	21	0.171028869	33.13027557	-3.899795236	32.9871129	-1.421579509	1201.3	0.4957
HPB1_26	1	36.33333333	1	2	5.75	9.416666667	206	11	0.294859988	36.0822789	0.521355423	34.90727662	1.965617583	991.3	0.3932
HPB1_27	1	36.66666667	1	2	7.083333333	10.5	300	53	0.126623995	34.59944733	-1.287953336	32.32402071	-0.943645742	1087.1	0.3303
HPB1_28	1	43.83333333	1	2	7.083333333	10.5	172	11	0.188017537	48.83631692	5.929656802	44.388055	4.111229077	1034.5	0.2613
HPB1_29	1	32.91666667	1	2	9.083333333	13.25	236	33	0.161401322	34.30762336	2.093091006	29.99891744	0.398834429	1124.8	0.5004
HPB1_30	1	38.58333333	1	2	12.83333333	16.08333333	173	7	0.092314639	35.96524535	-1.799399122	38.00421376	2.862004661	974.6	0.3966
HPB1_31	1	31.91666667	1	2	5.916666667	8.666666667	118	3	0.164582351	35.3583962	4.123295404	28.94275725	0.320696491	1057.7	0.3106
HPB1_32	1	46.66666667	1	2	6.083333333	11	236	21	0.094729697	39.12166012	-6.560056065	41.10164206	-1.946246913	1117.5	0.5352
HPB1_33	1	36.58333333	1	2	6.083333333	9.75	243	13	0.183984896	34.02331383	-1.782467531	32.27365494	-0.912509651	1061.9	0.4103
HPB1_34	1	33.75	0	1	0.416666667	0.416666667	180	9	0.138798772	35.55788131	2.527156008	29.61701198	-0.798089575	1080.5	0.3782
HPB1_37	1	39.25	1	2	4.75	7.666666667	119	2	0.134890861	39.78321698	1.365618137	38.50370742	2.709483478	1117	0.3743
HPB1_38	1	34.75	1	2	11.08333333	13.25	196	19	0.124093885	30.3173955	-3.692761356	33.02967034	1.636546534	1138.9	0.5056
HPB1_39	1	32.66666667	1	3	8.166666667	15	259	12	0.23494031	24.76538826	-7.204286199	28.7585728	-0.597004648	1082	0.6381
HPB2_02	0	31.33333333	0	1	2.916666667	2.916666667	206	9	0.110778635	34.29147109	3.627705366	29.3023515	1.250803732	1005.2	0.415
HPB2_04	0	31.75	0	1	3.083333333	3.083333333	160	5	0.248837044	35.01886418	3.94700198	30.46607246	2.00701541	1046.7	0.3752
HPB2_05	0	34.91666667	1	3	3.833333333	6.416666667	190	11	0.156346262	38.39219543	4.218799982	33.38686428	1.830736765	1047.9	0.498
HPB2_06	0	36.25	1	2	3.166666667	4.5	180	6	0.112542109	38.26147575	2.782171563	32.60354526	-0.256611925	992.9	0.4687
HPB2_07	0	41.25	1	2	6.666666667	10.66666667	185	3	0.236039401	38.28124097	-2.095220973	33.73131408	-4.018954361	1006	0.5436
HPB2_09	0	34.08333333	1	2	7	10.58333333	207	13	0.124703326	32.89923056	-0.457971928	32.78202316	2.040914198	1025.4	0.5115
HPB2_10	0	36.33333333	1	2	7.916666667	11.41666667	185	20	0.206146199	35.27188099	-0.289042488	29.06161697	-3.880042058	1053.8	0.448
HPB2_12	0	28.66666667	1	2	5	6.75	143	6	0.11236521	24.09529866	-3.956649596	24.32059351	-1.122894932	1161.4	0.5328
HPB2_14	0	32.75	0	1	0.916666667	0.916666667	152	9	0.095251897	37.20936358	5.158069824	30.90187588	1.464796582	1058.2	0.3898
HPB2_16	0	32.91666667	1	3	5.583333333	9.916666667	148	4	0.164449014	31.57256222	-0.64197013	26.42415395	-3.175929064	1030.5	0.3576
HPB2_17	0	34.83333333	0	1	3.166666667	3.166666667	176	3	0.164009713	35.09214628	1.000370125	34.58798073	3.113355074	1007.9	0.3584
HPB2_18	0	42.41666667	1	2	12.33333333	17.66666667	211	12	0.156809055	44.36693347	2.847801385	39.65825018	0.766955771	1031.3	0.3509
HPB2_22	0	35.33333333	1	3	8	14.25	222	19	0.096712825	35.02510838	0.443616449	31.56326436	-0.400372421	1074.5	0.3956
HPB2_23	0	33	1	2	7	11.33333333	165	10	0.101572585	28.40773528	-3.888416367	29.40275659	-0.278828269	1131	0.4419
HPB2_24	0	38.91666667	1	2	9.666666667	15.33333333	200	3	0.257749394	31.90016111	-6.190960551	28.71138475	-6.756831774	1011.4	0.4961
HPB2_25	0	36.25	1	3	5.916666667	12.16666667	207	24	0.107664204	32.20659173	-3.272712453	31.033765	-1.826392184	1254.1	0.5536
HPB2_26	0	28.91666667	1	2	4.333333333	6.166666667	134	3	0.19191991	36.70252709	8.405720943	30.4401724	4.752178399	1048	0.3735
HPB2_27	0	30.75	1	3	9.25	22.08333333	176	11	0.16393369	33.24476891	3.152338257	25.94161278	-1.539422012	975	0.3387
HPB2_28	0	32.33333333	1	3	8	16.75	146	8	0.175916972	34.54238606	2.899188789	29.10725167	0.077681644	1142.8	0.542
HPB2_29	0	36.33333333	1	2	6.416666667	11.25	158	8	0.069973708	41.23551367	5.674590195	35.13341327	2.191754233	1155.2	0.3779
HPB2_30	0	27.91666667	1	2	2.916666667	4	198	5	0.252375471	29.04608227	1.728707682	24.34036243	-0.369609319	1105.9	0.4145
